# Supplementary material for: Astaxanthin Overproduction Enhanced by Metabolomics-Guided Rational Metabolic Engineering in Synechococcus sp. PCC 7002
Source: ACS Synth Biol. 2025 Nov 10;14(11):4467–77. doi: 10.1021/acssynbio.5c00490 (PMC12645575; doi:10.1021/acssynbio.5c00490)
Supplement: Supplementary file 2 [file sb5c00490_si_002.xlsx]

## Sheet: Title page
Supplemental Material
Engineering Saccharomyces cerevisiae for growth on xylose using an oxidative pathway
Journal: Applied Microbiology and Biotechnology
Authors:
Kenya Tanaka1,2,3, Takahiro Yukawa2, Takahiro Bamba1,2, Miho Wakiya2, Ryota Kumokita2, Yong-Su Jin4, Akihiko Kondo1,2,5, Tomohisa Hasunuma1,2,5*
Author Affiliations:
1 Engineering Biology Research Center, Kobe University, 1-1 Rokkodai, Nada, Kobe 657-8501, Japan
2 Graduate School of Science, Innovation and Technology, Kobe University, 1-1 Rokkodai, Nada, Kobe 657-8501, Japan;
3 Research Center for Solar Energy Chemistry, Graduate School of Engineering Science, Osaka University, 1-3 Machikaneyama, Toyonaka, Osaka, 560-8531, Japan
4 Carl Woese Institute for Genomic Biology, University of Illinois at Urbana-Champaign, Urbana, IL, USA
5 Research Center for Sustainable Resource Science, RIKEN, Yokohama, Kanagawa 230-0045, Japan
Full telephone and E-mail address of the corresponding author:
* Corresponding author: Tomohisa Hasunuma
Corresponding Author’s Institution: Engineering Biology Research Center, Kobe University
Author’s Addresses: 1-1 Rokkodai, Nada, Kobe 657-8501, Japan
hasunuma@port.kobe-u.ac.jp
Phone: +81-78-803-6356
Table of Content
Table S3 Nucleotide sequences used in this study

## Sheet: Table S3
Table S3 Nucleotide sequences used in this study
	Organism	Source	Number	Amino acid sequence	Optimized DNA sequence
CrtW	Brevundimonas sp. SD212	GenBank	AB377271.1	MTAAVAEPRIVPRQTWIGLTLAGMIVAGWGSLHVYGVYFHRWGTSSLVIVPAIVAVQTWLSVGLFIVAHDAMHGSLAPGRPRLNAAVGRLTLGLYAGFRFDRLKTAHHAHHAAPGTADDPDFYAPAPRAFLPWFLNFFRTYFGWREMAVLTALVLIALFGLGARPANLLTFWAAPALLSALQLFTFGTWLPHRHTDQPFADAHHARSSGYGPVLSLLTCFHFGRHHEHHLTPWRPWWRLWRGES	ATGACTGCTGCTGTTGCTGAGCCTAGAATCGTTCCTAGACAGACTTGGATCGGACTTACTCTTGCTGGAATGATCGTTGCTGGATGGGGATCTCTTCACGTTTACGGAGTTTACTTCCACAGATGGGGAACTTCTTCTCTTGTTATCGTTCCTGCTATCGTTGCTGTTCAGACTTGGCTTTCTGTTGGACTTTTCATCGTTGCTCATGATGCTATGCACGGATCTCTTGCTCCTGGAAGACCTAGACTTAACGCTGCTGTTGGAAGACTTACTCTTGGACTTTACGCTGGATTCAGATTCGATAGACTTAAGACTGCTCACCACGCTCACCACGCTGCTCCTGGAACTGCTGATGATCCTGATTTCTACGCTCCTGCTCCTAGAGCTTTCCTTCCTTGG…
CrtZ	Brevundimonas sp. SD212	GenBank	AB377272.1	MAWLTWIALFLTAFLGMEAFAWIMHRYVMHGFLWSWHRSHHEPHDHPLEKNDLFAVIFAAPAIVMVAVGLHLWPWALPVGLGITAYGMVYFFFHDGLVHRRFPTGFSGRSGFWTRRIQAHRLHHAVRTREGCVSFGFLWVRSARALEAELAQKRGSSSSGA	ATGGCTTGGCTTACTTGGATCGCTCTTTTCCTTACTGCTTTTTTGGGAATGGAGGCTTTCGCTTGGATCATGCATAGATATGTTATGCATGGTTTCCTTTGGTCTTGGCATAGAAGTCATCATGAACCTCACGATCACCCTCTTGAGAAGAACGATCTCTTCGCTGTTATCTTCGCTGCTCCTGCTATCGTTATGGTTGCTGTTGGACTTCATCTTTGGCCTTGGGCTCTTCCTGTTGGACTTGGAATCACCGCTTACGGAATGGTGTACTTCTTCTTCCACGATGGACTCGTTCATAGAAGATTCCCTACCGGATTCTCTGGAAGATCTGGATTCTGGACCAGAAGAATCCAGGCTCATAGACTTCATCACGCTGTTAGAACTAGAGAGGGATGCGTT…
DXS	Deinococcus radiodurans	NCBI Reference Sequence	WP_010888114.1	MNELPGTSDTPLLDQIHGPKDLKRLSREQLPALTEELRGEIVRVCSRGGLHLASSLGAVDIITALHYVLDSPRDRILFDVGHQAYAHKILTGRRDQMADIKKEGGISGFTKVSESEHDAITVGHASTSLANALGMALARDAQGKDFHVAAVIGDGSLTGGMALAALNTIGDMGRKMLIVLNDNEMSISENVGAMNKFMRGLQVQKWFQEGEGAGKKAVEAVSKPLADFMSRAKNSTRHFFDPASVNPFAAMGVRYVGPVDGHNVQELVWLLERLVDLDGPTILHIVTTKGKGLSYAEADPIYWHGPAKFDPATGEYVPSSAYSWSAAFGEAVTEWAKTDPRTFVVTPAMREGSGLVEFSRVHPHRYLDVGIAEEVAVTTAAGMALQGMRPVVAIYSTFL…	ATGAACGAACTACCAGGTACCAGCGATACGCCACTCTTGGATCAGATTCACGGCCCCAAAGACCTCAAACGTTTGTCGCGGGAGCAACTCCCTGCTTTGACTGAAGAACTCCGAGGAGAAATCGTCCGCGTCTGTAGTCGTGGGGGTTTGCATTTGGCGTCGAGCTTGGGGGCGGTAGACATTATCACCGCTCTTCACTATGTCCTGGATAGCCCTCGCGATCGCATTCTGTTTGACGTTGGCCATCAAGCCTATGCCCACAAAATTCTGACCGGTCGACGGGACCAGATGGCCGACATCAAGAAAGAAGGAGGTATTAGTGGCTTTACCAAGGTTTCTGAGTCGGAACATGATGCGATCACGGTTGGTCACGCCTCGACCTCTCTAGCGAATGCTCTC…
CrtE	Picosynechococcus sp. PCC 7002	GenBank	ACA99087.1	MVVADAHTQGFSLAQYLQEQKTIVETALDQSLVITEPVTIYEAMRYSLLAGGKRLRPILCLAACEMLGGTAAMAMNTACALEMIHTMSLIHDDLPAMDNDDLRRGKPTNHKVYGEDIAILAGDALLSYAFEYVARTPDVPAERLLQVIVRLGQAVGAEGLVGGQVVDLESEGKTDVAVETLNFIHTHKTGALLEVCVTAGAILAGAKPEEVQLLSRYAQNIGLAFQIVDDILDITATAEELGKTAGKDLEAQKVTYPSLWGIEKSQAEAQKLVAEAIASLEPYGEKANPLKALAEYIVNRKN	ATGGTAGTTGCAGACGCTCACACCCAGGGCTTTTCCCTCGCGCAATATCTCCAAGAACAAAAGACCATCGTCGAAACCGCCCTTGACCAATCCTTAGTTATCACTGAGCCTGTCACCATCTACGAAGCCATGCGCTATTCCCTCCTGGCTGGGGGAAAACGGCTACGCCCGATTCTTTGTCTTGCCGCCTGTGAAATGTTGGGGGGCACCGCCGCCATGGCGATGAATACGGCCTGTGCCCTGGAGATGATCCACACCATGTCTTTAATCCATGATGATCTGCCCGCCATGGACAATGACGATCTCCGTCGGGGCAAACCCACGAACCATAAAGTTTATGGGGAAGATATTGCCATTTTGGCGGGGGATGCCCTGCTCTCCTATGCCTTTGAGTATGTG…
FBP/SBP	Picosynechococcus sp. PCC 7002	GenBank	ACA99298.1	MESTLGLEIIEVVEQAAIASAKWMGMGEKDTADQVAVEAMRERMNQIHMRGRIVIGEGERDDAPMLYIGEEVGICTREDAKAYCNPDELIEIDIAVDPCEGTNLVANGQPGSMAVLAISEKGGLFHAPDYYMKKLAAPPAAKGKVDIRKSATENIKILSECLNRSPEELVIIVMDRPRHKDLIKEIRATGARVRLISDGDVSAAICAAFAGTNIHALMGIGAAPEGVISAAAMRCLGGHFQGQLIYDPADVNTPESADWNREENIKRLKSMGVEDPDKVYEAEELASGETVLFAACGITPGTLMEGVRLFHGGARTQSLVISSQSMTARFVDTIHMWDNPQNIQL	ATGGAAAGCACCCTCGGTTTAGAAATTATTGAAGTTGTCGAACAAGCGGCGATCGCCTCTGCCAAATGGATGGGGATGGGCGAAAAAGATACCGCCGACCAAGTGGCCGTTGAAGCCATGCGGGAACGGATGAATCAAATTCATATGCGCGGTCGCATCGTTATCGGTGAAGGGGAGCGGGATGATGCCCCCATGCTTTACATCGGTGAAGAAGTCGGTATTTGTACCCGTGAAGATGCCAAAGCCTATTGCAACCCCGATGAACTGATCGAAATTGACATCGCCGTTGACCCCTGTGAAGGCACCAACCTCGTCGCCAATGGTCAACCCGGTTCCATGGCAGTCCTCGCCATTTCCGAAAAAGGCGGTCTGTTCCATGCCCCCGACTACTACATGAAA…
TKT	Picosynechococcus sp. PCC 7002	GenBank	ACA99025.1	MTVATQSIDQLCINAIRFLAIDGVEKAKSGHPGLPMGAAPMAYTLWDKFMRFNPKNPKWVNRDRFVLSAGHGSMLQYALMYLAGYDSVSLEDIKQFRQWKSKTPGHPENFETPGVEVTTGPLGQGIANAVGLALAEAHLAARYNKPDAKIFDHYTYVIMGDGCNMEGISGEAASIAGHWGLGKLIALYDDNHISIDGSTDIAFTEDVCKRYESYGWHVLHVEDGNNDIEAIAKAIEAAKAVTDKPSLIKITTTIGYGSPNKADTAGVHGAALGADEIELTRKSLEWNYGPFEVPEDALNHFRKAVERGASAEAEWDQVWATYKTKYAEEAAELERILSGKPPANWADALPTATPADKGLATRKHSEVTLNAIAPVLPELIGGSADLTHSNLTEIHVSGD…	ATGACCGTTGCAACCCAATCTATAGATCAGCTTTGTATTAATGCAATTCGCTTTTTAGCAATTGATGGCGTCGAGAAGGCAAAATCTGGTCACCCCGGTTTACCGATGGGCGCCGCTCCCATGGCCTACACCCTCTGGGACAAATTTATGCGGTTCAACCCCAAAAATCCGAAATGGGTTAACCGCGATCGCTTTGTTTTGTCAGCGGGTCACGGTTCGATGCTGCAGTATGCCTTGATGTACTTGGCTGGCTATGACAGTGTTTCCCTCGAAGACATCAAGCAATTTCGTCAATGGAAATCGAAGACCCCTGGTCACCCTGAAAACTTCGAGACCCCTGGTGTAGAAGTTACGACTGGCCCCCTCGGCCAAGGGATCGCCAATGCCGTCGGCCTCGCC…
IspG	Picosynechococcus sp. PCC 7002	GenBank	ACA98748.1	MQAVERPVQTTDSLVDTTIHRRKTRAVKVGNVTIGSDYPVVVQSMINEDTLDIEGSVAAIRRLHEIGCEIVRVTVPSMAHARSLAQIKAKLAETYQAVPIVADVHHNGMKIALEVAKHVDKVRINPGLYVFEQASGDRTGYTEAEFAAIGEKIRETLEPLVVSLRDQGKAMRIGVNHGSLAERMLFTYGDTPEGMVESALEFIRICQSLDFHNLIISMKASRVPVMLAAYRLMAKRMDELGMDYPLHLGVTEAGDGEYGRIKSTAGIGTLLAEGIGDTIRVSLTEAPEKEIPVCYSILQALGLRKTMVEYVACPSCGRTLFNLEEVLHKVREATNHLTGLDIAVMGCIVNGPGEMADADYGYVGKTPGVISLYRGREEIRKVPEAQGVEELINLIKADG…	ATGCAAGCTGTAGAGCGTCCTGTGCAAACGACCGATTCCCTTGTGGATACCACTATCCATCGCCGGAAAACCAGAGCTGTCAAGGTGGGCAATGTCACCATCGGCAGTGATTATCCTGTGGTTGTCCAGTCGATGATCAACGAAGATACCCTTGACATAGAGGGCTCCGTCGCGGCAATCCGCCGACTTCATGAAATTGGCTGTGAAATCGTCCGGGTAACTGTTCCGAGTATGGCCCACGCCCGTTCCCTGGCTCAGATCAAAGCGAAGCTCGCCGAGACCTACCAGGCAGTGCCAATTGTGGCGGATGTCCACCATAACGGCATGAAAATTGCTCTGGAAGTTGCCAAACACGTGGATAAAGTGCGCATCAATCCCGGTCTTTATGTTTTTGAACAG…
